# Supplementary material for: Exploring the Usability of α-MSH-SM-Liposome as an Imaging Agent to Study Biodegradable Bone Implants In Vivo
Source: Int J Mol Sci. 2023 Jan 6;24(2):1103. doi: 10.3390/ijms24021103 (PMC9866773; doi:10.3390/ijms24021103)
Supplement: Supplementary file 1 [file ijms-24-01103-s001.zip]

Archive with 1 entries (1 files):
- ijms-2101981-supplementary.pdf
